# Supplementary material for: Development and Implementation of a Family Presence Facilitator Curriculum for Interprofessional Use in Pediatric Medical Resuscitations
Source: MedEdPORTAL. 2024 Oct 8;20:11445. doi: 10.15766/mep_2374-8265.11445 (PMC11458738; doi:10.15766/mep_2374-8265.11445)
Supplement: Supplementary file 1 — FPF Curriculum.pptxFPF Curriculum Recording.mp4Role-Play Script Without FPF.docxRole-Play Script With FPF.docxFPF Participant Worksheet.docxFPF Instructor Worksheet.docxFPF Survey.docxSP Training.pptxSimulated Participant Training Case.docxFPF-SAT.docx [file mep_2374-8265.11445-s001.zip]

Archive with 11 entries (11 files):
- A. FPF Curriculum.pptx
- B. FPF Curriculum Recording.mp4
- C. Role-Play Script Without FPF.docx
- D. Role-Play Script With FPF.docx
- E. FPF Participant Worksheet.docx
- F. FPF Instructor Worksheet.docx
- G. FPF Survey.docx
- H. SP Training.pptx
- I. Simulated Participant Training Case.docx
- J. FPF-SAT.docx
- _Educational Summary Report_11445.pdf
